# Supplementary material for: The Methyl Functionality of Monolithic Silica Xerogels Synthesized via the Co-Gelation Approach Combined with Surface Silylation
Source: Gels. 2022 Dec 30;9(1):33. doi: 10.3390/gels9010033 (PMC9857546; doi:10.3390/gels9010033)
Supplement: Supplementary file 1 [file gels-09-00033-s001.zip]

Archive with 1 entries (1 files):
- gels-2060136-supplementary.mp4
